# Supplementary material for: TMS disruption of the lateral prefrontal cortex increases neural activity in the default mode network when naming facial expressions
Source: Soc Cogn Affect Neurosci. 2023 Nov 23;18(1):nsad072. doi: 10.1093/scan/nsad072 (PMC10695328; doi:10.1093/scan/nsad072)
Supplement: nsad072_Supp [file nsad072_supp.zip]

Archive with 1 entries (1 files):
- scan-23-058-File005.docx
